# Supplementary material for: Toll-like receptor 9 protects non-immune cells from stress by modulating mitochondrial ATP synthesis through the inhibition of SERCA2
Source: EMBO Rep. 2014 Mar 7;15(4):438–45. doi: 10.1002/embr.201337945 (PMC3989675; doi:10.1002/embr.201337945)
Supplement: Supplementary file 9 — Source Data for Figure 3C (XLSX 32 KB) [file 41586_2014_BFEMBR201337945_MOESM9_ESM.xlsx]

## Sheet: Fig 3C SR Ca
	control																												CpG1668
min
0	1.00211	1.00191	1.001	0.998934	1.0032	0.994757	0.998768	1.00379	1.00114	1.00105	1.00138	1.00467	0.989265	0.99243	0.998018	0.997963	0.997738	1.00235	1	0.997635	1.00405	0.991645	1.03362	1.00478	1.00971	1.00584			0.994548	0.995206	0.995661	0.995394	0.992621	0.996548	0.985411	1.00201	1.00421	1.02541	1.02305	1.00239	1	0.989462	0.984715	0.978584	1	1	0.99267	1	0.99774
1	0.999696	0.998333	1.00325	0.999355	1.00114	1.00935	1.00032	0.995575	1.00086	0.996424	0.998779	0.99729	0.999043	0.994939	0.997396	1.00198	1.00291	0.997652	0.942242	0.98826	0.968003	0.968967	1.01267	0.99545	0.990392	0.994428			1.00518	1.00371	1.00293	0.991139	1.00276	0.999636	1.00415	0.998731	1.00113	1.00002	0.996814	0.998841	0.993822	1	0.99933	1.01362	0.995757	0.995697	0.998745	0.96364	1.00879
2	0.997161	1.00006	0.991286	1.0002	1.00154	1.00149	1.00031	1.01326	1.00938	1.00345	1.00176	0.979484	1.00396	1.00782	1.00459	1.00446	1.00335	1.01991	0.972089	0.993726	1.00159	0.994364	0.987326	0.995534	0.985957	0.990844			1.00811	1.01717	1.01834	1.00892	1.00482	0.999642	0.993219	0.999833	1.00206	1.00157	0.997139	0.997522	0.993515	1.00065	0.990148	1.02089	1.00005	1.0011	1.00745	0.999441	0.976281
3	1.00121	1.00389	0.993181	1.00513	1.00361	0.981577	0.996018	1.00957	1.00548	1.00215	1.00419	0.972866	1.00718	1.00668	1.01668	1.00934	1.0079	1.03485	0.992207	1.00208	1.02636	1.00248	0.997676	1.00222	0.99243	0.996418			0.993682	0.996029	0.998738	1.01216	1.00272	0.994003	0.99898	0.991833	0.994201	1.00735	0.998117	0.995944	0.994592	0.987949	0.996528	0.997517	0.994202	0.995878	0.996895	0.980538	0.988703
4	1.00191	1.00425	1.00842	1.01086	1.01039	0.994695	0.998365	1.00196	1.0062	1.00324	1.00565	0.990212	0.994776	1.001	0.993657	1.00267	0.999651	1.01226	1.00676	1.00195	1.02184	0.983403	0.998891	1.00053	0.990736	0.999958			0.999033	0.999886	1.00554	0.992816	1.00463	0.991852	0.990193	0.995549	0.988029	1.00248	1.0139	1.00081	0.990928	1.00111	0.998288	0.989079	0.997751	1.00204	1.01699	0.987421	0.945819
5	1.00666	1.01469	1.00821	1.01764	1.01104	0.987211	1.00013	1.01607	0.996772	1.00041	1.0039	0.97813	1.00222	1.00096	0.999864	0.998914	0.999161	1.02443	1.00053	1.00718	1.01263	1.00406	1.00027	1.01105	0.995094	0.999703			0.991774	0.994708	1.00237	1.00027	0.995005	0.9943	0.962036	0.993772	0.985042	0.988795	0.991841	0.990273	0.986572	0.987635	0.982546	0.971149	0.98871	0.984742	0.977003	0.980391	0.972878
6	1.00365	1.016	1.01911	1.01715	1.00757	0.9784	1.00124	1.00941	1.00104	1.00034	1.00823	0.981198	0.991304	0.996267	1.00056	0.997163	0.995504	1.01352	1.01491	1.00846	1.03583	1.01251	0.99265	1.007	0.999837	1.00294			0.976724	0.97533	0.985581	1.00254	0.992408	0.989409	0.983079	0.990277	0.982118	0.98375	0.990716	0.989364	0.986065	0.984313	0.990488	0.960106	0.987332	0.99261	1.01479	0.995825	0.987156
7	1.00789	1.01711	1.02529	1.01932	1.01364	0.994482	0.997083	1.00673	1.00324	1.00654	1.00561	0.977446	0.997228	0.993982	1.0034	0.996348	0.988769	1.0139	1.01289	1.00388	1.04453	1.00513	1.00842	1.00784	1.00215	1.00724			0.969662	0.966669	0.976798	0.988654	1.00131	0.993366	0.959238	0.998248	0.996673	0.998452	1.00155	0.994384	0.986809	0.973722	0.994226	0.988958	0.989844	0.990727	1.00925	0.973313	0.972795
8	1.00573	1.02178	1.02456	1.0209	1.0117	0.989792	0.997284	1.00923	0.993868	1.00427	1.00803	0.980416	0.998766	0.997185	0.989826	0.994284	0.987621	1.01496	1.01272	1.00574	1.03047	1.0037	0.989882	1.00238	1.00144	1.00165			0.983268	0.985135	0.997016	0.991363	0.997267	0.984617	0.959601	0.986603	0.982981	0.99063	0.997603	0.991398	0.984679	1.00109	0.977178	0.96598	0.98758	0.987295	0.994177	0.950957	0.988702
9	1.00576	1.0248	1.0334	1.02086	1.00453	0.973607	0.996155	0.995976	0.990977	1.00526	1.01549	0.980139	0.987796	0.99706	1.00155	0.994627	0.986706	1.02218	1.03807	1.00911	1.05567	1.01014	1.0052	1.00476	1.00607	1.00652			0.975687	0.975705	0.987084	0.985255	0.99419	0.986714	0.975807	0.994481	0.975066	0.983972	0.994494	0.988504	0.983515	1.00241	0.968514	0.983112	0.982451	0.989675	0.993043	0.987262	0.965805
10	1.00945	1.02519	1.03504	1.02351	1.01199	0.996664	0.996971	1.00276	0.990628	1.00191	1.01331	1.00489	0.992462	1.00131	0.996355	0.993551	0.987162	1.02297	1.02653	1.01094	1.0494	1.00797	0.989501	1.00486	1.00594	1.00605			0.977309	0.975972	0.988513	0.976556	0.990951	0.985631	0.951842	0.987	0.98025	0.985922	0.991482	0.990566	0.979731	0.981083	0.954789	0.943167	0.979926	0.979498	0.971332	0.989584	0.975615
11	1.01202	1.02927	1.04611	1.02481	1.02486	0.996762	0.999137	1.00503	0.995579	1.01022	1.01693	1.01703	1.00485	1.00486	0.994034	0.991685	0.989134	1.01763	1.02673	1.01097	1.0486	1.00267	0.992803	1.00673	1.00395	1.00575			0.978151	0.978133	0.992787	0.979088	0.992006	0.981582	0.930057	0.982729	0.969279	0.974819	1.00319	0.978862	0.977957	0.982816	0.954057	0.964651	0.979721	0.985464	0.962951	0.980055	0.979361
12	1.00871	1.02314	1.03451	1.02119	1.01805	0.983405	0.997886	0.997841	0.99312	1.00508	1.01504	1.01195	1.0016	1.00209	0.983135	0.996503	0.987302	1.0221	1.03981	1.01259	1.05891	1.01211	0.997282	1.00477	1.00525	1.00843			0.969647	0.971471	0.985898	0.968556	0.985125	0.972615	0.935515	0.983375	0.955734	0.966561	0.966207	0.971605	0.976974	0.989338	0.96183	0.946311	0.977769	0.981011	0.963519	0.989757	0.963911
13	1.00897	1.0251	1.04747	1.02034	1.01413	0.985171	1.00034	1.00486	0.994835	1.00532	1.01358	1.01017	0.999078	1.0068	1.01045	0.993825	0.982696	1.0122	1.03435	1.01443	1.02875	1.00439	0.995193	1.00266	1.00212	1.00491			0.959716	0.958311	0.973716	0.967068	0.987133	0.973903	0.925513	0.984372	0.953845	0.964245	0.978326	0.972503	0.975414	0.96325	0.93146	0.930452	0.971959	0.978461	0.934546	0.976587	0.941609
14	1.01328	1.02771	1.04304	1.02569	1.01509	0.991594	0.999905	0.999	0.997075	1.00557	1.01302	1.01195	0.999267	1.00398	1.00248	0.993822	0.980734	1.02313	1.02711	1.01031	1.03471	1.00971	0.999242	1.00542	1.00968	1.01005			0.960802	0.963841	0.977333	0.970469	0.976801	0.974628	0.921409	0.983249	0.948984	0.969662	0.963551	0.962829	0.972261	0.978047	0.955374	0.955287	0.976623	0.97524	0.959085	0.987892	0.937881
15	1.00812	1.02263	1.04531	1.02597	1.01456	0.976623	1.00097	1.00482	0.992801	1.00531	1.01677	1.0195	1.00446	1.00571	0.997108	0.997609	0.979206	1.02957	1.02891	1.01852	1.07296	1.01017	0.999355	1.01086	1.01474	1.01181			0.955633	0.957463	0.970465	0.960095	0.977169	0.968174	0.934247	0.984525	0.947234	0.962863	0.979521	0.968799	0.96953	0.964612	0.94144	0.941851	0.973916	0.97609	0.956225	0.972191	0.948801
16	1.00974	1.02691	1.05373	1.02661	1.0109	0.980955	1.00105	1.00443	0.992879	1.00837	1.01905	1.01573	1.00681	1.00671	0.999885	0.992625	0.982579	1.01252	1.03143	1.01432	1.04468	1.00181	0.991597	1.0119	1.00768	1.00911			0.950439	0.952533	0.967108	0.963426	0.966464	0.968238	0.920872	0.977337	0.940725	0.952197	0.960121	0.963938	0.96881	0.952941	0.927	0.920784	0.968432	0.97113	0.927509	0.96087	0.937032
17	1.0112	1.03228	1.04697	1.02738	1.01513	0.979664	0.999143	1.00244	0.993269	1.011	1.01894	1.01149	1.01259	1.00862	0.998673	0.997908	0.98472	1.0167	1.01799	1.01379	1.04137	1.00182	1.00268	1.01903	1.01777	1.01358			0.947932	0.951755	0.966416	0.967928	0.973491	0.963172	0.921013	0.979554	0.940409	0.954423	0.964004	0.963013	0.967715	0.948356	0.935736	0.920844	0.974923	0.973322	0.930264	0.971189	0.933129
18	1.00365	1.02292	1.04261	1.02344	1.01242	0.978316	0.996269	0.994526	0.990973	1.00956	1.01899	1.00882	1.0105	1.01003	0.992907	0.992818	0.979876	1.01665	1.02214	1.01808	1.05975	1.00921	1.00363	1.01148	1.01851	1.01523			0.951403	0.955607	0.969209	0.955999	0.970848	0.964957	0.916414	0.980248	0.932769	0.951888	0.967296	0.961465	0.965051	0.924862	0.92132	0.903111	0.966455	0.965971	0.923936	0.976059	0.915948
19	1.00547	1.02411	1.03728	1.02205	1.0187	0.982928	1.00145	1.00081	0.992899	1.0041	1.02132	1.01361	1.00723	1.0131	1.00195	0.993702	0.981905	1.01382	1.02158	1.01566	1.03544	1.00944	1.00199	1.0136	1.01917	1.01656			0.948334	0.950602	0.961072	0.960549	0.970607	0.96118	0.917157	0.977352	0.929961	0.949035	0.960611	0.957018	0.969803	0.958305	0.933303	0.950473	0.966043	0.969037	0.913794	0.966463	0.94676
20	1.00929	1.02518	1.04469	1.02721	1.00817	0.983384	0.993559	0.986695	0.97796	1.0056	1.01466	1.01371	1.0034	1.01004	1.00372	0.993984	0.981769	1.02819	1.04436	1.02091	1.05454	1.012	1.00773	1.01594	1.02309	1.01881			0.94304	0.940392	0.953737	0.947604	0.96366	0.959089	0.905228	0.977037	0.931277	0.945209	0.945867	0.954163	0.968604	0.959799	0.930211	0.902232	0.96733	0.967787	0.93257	0.966024	0.921754
21	0.996819	1.01311	1.03273	1.01519	1.0014	0.964838	0.998246	0.993431	0.985337	1.00529	1.01215	1.00493	1.00249	1.00916	1.00261	0.993792	0.982894	1.01996	1.0208	1.0181	1.04382	1.01282	0.999496	1.01485	1.02086	1.01917			0.937099	0.936477	0.951216	0.946578	0.964279	0.960837	0.90063	0.97844	0.922772	0.939274	0.947554	0.949549	0.966633	0.928525	0.921609	0.914596	0.962739	0.962403	0.920839	0.956241	0.939128
22	1.00259	1.02133	1.03094	1.01844	1.00305	0.977239	1.0007	0.999951	0.984537	1.00209	1.01169	1.015	1.00626	1.0148	0.995911	0.99734	0.982762	1.00487	1.03909	1.02172	1.0503	1.01501	1.00611	1.02095	1.02469	1.02088			0.930458	0.932747	0.949826	0.943416	0.949955	0.954958	0.875027	0.973156	0.920724	0.943201	0.9555	0.950003	0.967234	0.95862	0.923324	0.905162	0.962827	0.966059	0.906509	0.964206	0.943082
23	1.00393	1.02501	1.04253	1.02451	0.99708	0.969243	0.999758	0.994802	0.98297	1.00399	1.01854	1.00905	1.01595	1.015	0.99845	0.995671	0.978908	0.994297	1.0231	1.01729	1.05225	1.00987	1.0032	1.01004	1.01929	1.01782			0.923048	0.922925	0.941808	0.950094	0.954413	0.957368	0.901092	0.966571	0.914214	0.944315	0.946408	0.949189	0.962599	0.9327	0.930807	0.917034	0.960592	0.962797	0.901192	0.953469	0.898181
24	1.00097	1.02021	1.03683	1.01852	0.98975	0.968865	0.998759	0.986277	0.977976	0.999387	1.01732	1.00739	1.01156	1.01091	0.984479	0.993953	0.978977	0.991336	1.02784	1.02124	1.03438	1.01647	0.99637	1.01334	1.02435	1.01731			0.932823	0.933702	0.95026	0.944851	0.950361	0.958943	0.889789	0.971215	0.910575	0.942166	0.934122	0.940395	0.961475	0.940777	0.91491	0.904801	0.958618	0.963214	0.894637	0.927238	0.876926
25	1.00219	1.02251	1.0277	1.02182	0.993227	0.965809	0.99614	0.98774	0.98138	1.0038	1.01861	1.00449	1.00863	1.01012	0.979875	0.992626	0.977796	1.00328	1.01619	1.02301	1.06106	1.01499	0.995707	1.02468	1.02282	1.01637			0.920296	0.921773	0.941198	0.94113	0.948952	0.953501	0.883861	0.968924	0.901451	0.927107	0.931322	0.935758	0.958383	0.928802	0.899781	0.871874	0.954476	0.954955	0.901997	0.957923	0.895382
26	0.993519	1.01238	1.02	1.01487	0.99288	0.966934	0.998826	0.983488	0.984615	1.00174	1.01434	0.999883	1.00173	1.0111	0.982693	0.989261	0.977119	0.986972	1.01098	1.0173	1.02143	1.00388	0.991845	1.01771	1.0251	1.02062			0.922738	0.91902	0.938643	0.950291	0.946109	0.946185	0.856029	0.963921	0.885035	0.923224	0.93764	0.935206	0.96154	0.930291	0.910938	0.896011	0.955042	0.961049	0.902831	0.957471	0.915031
27	1.0025	1.02056	1.02571	1.02209	0.999185	0.962348	0.99491	0.986474	0.980915	1.01009	1.02046	1.0059	1.00479	1.01117	0.9833	0.995715	0.979738	0.987495	1.01001	1.02276	1.03089	1.01569	0.996166	1.01633	1.02159	1.0186			0.915048	0.909512	0.929885	0.937989	0.942895	0.947366	0.856121	0.961803	0.897774	0.91931	0.91698	0.936911	0.960205	0.9148	0.902752	0.871524	0.95357	0.956276	0.89945	0.942015	0.913228
28	1.00466	1.0189	1.02396	1.02042	0.996445	0.971204	0.995781	0.971329	0.977088	1.0065	1.02188	0.998103	1.00964	1.0134	0.976835	0.991942	0.973993	0.975032	1.00442	1.01953	1.02744	1.01072	0.989203	1.02544	1.0222	1.01737			0.915949	0.916527	0.938825	0.940254	0.945477	0.948968	0.863616	0.966154	0.898691	0.920855	0.927386	0.934589	0.968362	0.931087	0.906987	0.894539	0.952906	0.963509	0.884392	0.952138	0.915354
29	0.997426	1.01824	1.02395	1.01774	1.0031	0.96549	1.00382	0.992041	0.983909	1.00636	1.0204	1.00463	0.998692	1.01334	0.989849	0.995914	0.98131	0.975191	1.00406	1.02008	1.01869	1.00219	0.984607	1.02937	1.02339	1.01843			0.916014	0.913323	0.936114	0.94282	0.945924	0.945494	0.865587	0.96018	0.896323	0.922421	0.911669	0.931099	0.962446	0.909645	0.902447	0.875122	0.950615	0.953904	0.869173	0.92796	0.899659
30	0.997709	1.0096	1.01992	1.01292	1.00065	0.964141	0.99911	0.984651	0.978597	1.00694	1.02037	0.997141	0.998414	1.0138	0.977858	0.993211	0.978379	0.982815	0.998188	1.01619	1.04889	1.00428	0.983498	1.02844	1.03439	1.0225			0.905559	0.90045	0.924614	0.941376	0.944793	0.943839	0.867498	0.957233	0.893884	0.91898	0.920454	0.930382	0.963959	0.93208	0.901089	0.869393	0.950805	0.954435	0.874126	0.916624	0.876934
31	1.00295	1.0156	1.02259	1.02072	0.994232	0.964099	1.00321	0.978809	0.979894	1.00685	1.02163	0.995875	1.01035	1.01619	0.9839	0.993211	0.974917	0.970775	1.00374	1.02012	1.03244	0.998578	0.97896	1.02275	1.02672	1.01937			0.895671	0.885082	0.911444	0.934577	0.941927	0.938047	0.854861	0.960458	0.872246	0.906725	0.904526	0.924304	0.956805	0.917395	0.886249	0.852872	0.946955	0.949445	0.869717	0.913898	0.884697
32	0.997866	1.02127	1.02199	1.01932	0.997631	0.967872	1.00186	0.983351	0.983219	1.01181	1.02667	0.999151	1.01438	1.01588	0.982526	0.991556	0.972347	0.982798	0.999282	1.01754	1.01911	1.01002	0.983483	1.0247	1.02562	1.01955			0.903811	0.893364	0.919907	0.937835	0.935353	0.941453	0.85667	0.960052	0.872641	0.910616	0.908122	0.925311	0.959931	0.937005	0.877724	0.850225	0.947018	0.953727	0.863858	0.891139	0.887034
33	0.996528	1.01493	1.02262	1.01577	1.00619	0.968825	1.00033	0.980659	0.98128	1.00901	1.02182	0.996418	1.00265	1.01159	0.974269	0.993869	0.974632	1.00023	1.00018	1.02046	1.03096	1.00697	0.976858	1.02456	1.02683	1.02033			0.901273	0.889791	0.916728	0.933891	0.937689	0.944952	0.865462	0.961988	0.883753	0.91052	0.90885	0.921439	0.961318	0.918698	0.883696	0.863487	0.945894	0.953624	0.867179	0.886724	0.889223
34	0.996714	1.01548	1.01818	1.01554	1.00858	0.96207	0.997437	0.978342	0.974475	1.00734	1.02108	0.988315	1.01129	1.0154	0.975893	0.992251	0.974361	0.973881	0.98667	1.01652	1.01061	1.00519	0.970924	1.02367	1.02291	1.01898			0.900131	0.889729	0.918942	0.931891	0.931629	0.93654	0.853069	0.956792	0.884769	0.911807	0.906462	0.921027	0.958945	0.890299	0.880513	0.855371	0.941271	0.950457	0.863732	0.902225	0.907935
35	0.993245	1.01316	1.01834	1.01322	1.00159	0.96582	1.00937	0.982993	0.989127	1.00963	1.02324	0.987413	1.00201	1.01428	0.974546	0.986633	0.965906	0.96279	0.973503	1.01331	1.00993	0.993287	0.971941	1.0219	1.02832	1.02037			0.896353	0.884072	0.913519	0.932489	0.936213	0.929397	0.840892	0.953536	0.873805	0.902183	0.901464	0.918129	0.952743	0.911656	0.879251	0.842865	0.946678	0.950262	0.862871	0.903861	0.891307
36	0.988222	1.01181	1.01182	1.01194	0.99814	0.957821	0.995698	0.978767	0.981757	1.007	1.02422	0.994333	1.00245	1.01308	0.969496	0.987815	0.968338	0.974382	0.990533	1.0168	1.01268	0.999399	0.97732	1.01642	1.02392	1.02279			0.891116	0.878178	0.908095	0.930473	0.938261	0.931044	0.853891	0.956218	0.87698	0.900511	0.896927	0.917738	0.955057	0.903298	0.874577	0.82746	0.944568	0.952535	0.862357	0.864528	0.875497
[truncated: 6 more columns]
