# Supplementary material for: Toll-like receptor 9 protects non-immune cells from stress by modulating mitochondrial ATP synthesis through the inhibition of SERCA2
Source: EMBO Rep. 2014 Mar 7;15(4):438–45. doi: 10.1002/embr.201337945 (PMC3989675; doi:10.1002/embr.201337945)
Supplement: Supplementary file 10 — Source Data for Figure 3E (XLSX 16 KB) [file 41586_2014_BFEMBR201337945_MOESM10_ESM.xlsx]

## Sheet: Fig 3E SR Ca content
	Ca content			Ca content	adjusted
ttest p value	0.0247125			0.0115774
	control	CpG		control	CpG
	5.49457	3.45055		1.18891	0.74663
	3.74853			0.811107
	7.72411	5.28265		0.994076	0.679866
	7.81617			1.00592
	4.52602	3.87796		0.698082	0.598127
	4.14773	3.12768		0.639736	0.482406
	9.43134	6.8335		1.45467	1.05398
	7.22031	8.74386		1.11364	1.34863
	4.52871	3.4398		0.698498	0.530546
	5.13407	2.96618		0.791866	0.457497
	8.5067	6.13682		1.31205	0.946529
	8.37301	6.26335		1.29143	0.966045
	3.84581	3.42573		1	0.890772
		3.15943			0.821528
	15.5917	5.56635		2.41257	0.861303
	4.05753	7.49186		0.627838	1.15925
	4.08467	6.5425		0.632038	1.01235
	3.98231	2.66432		0.616198	0.412261
	6.58412	7.91442		1.01879	1.22463
	4.4756	4.91801		0.692529	0.760984
	3.96693	5.65303		0.925752	1.31923
	4.60325	3.50073		1.07425	0.816956
		1.92603			0.449473
		1.68165			0.392443
		3.29738			0.769501
		2.30415			0.537713
	5.32799	1.39578		1.22101	0.319869
	3.88744	2.08315		0.890879	0.477392
	4.33617	2.23933		0.993713	0.513185
	3.36406	3.13018		0.770937	0.717338
	4.90233			1.12346
average	5.7562	4.25058		0.999998	0.759516
						average
