# Supplementary material for: Toll-like receptor 9 protects non-immune cells from stress by modulating mitochondrial ATP synthesis through the inhibition of SERCA2
Source: EMBO Rep. 2014 Mar 7;15(4):438–45. doi: 10.1002/embr.201337945 (PMC3989675; doi:10.1002/embr.201337945)
Supplement: Supplementary file 11 — Source Data for Figure 3G (XLSX 16 KB) [file 41586_2014_BFEMBR201337945_MOESM11_ESM.xlsx]

## Sheet: Fig 3G
	TTP			50% decay			F/F0
ttest p value	0.00064676			0.000877314			0.00451862
	control	CpG					control	CpG
	24.4	23.325		71	75		5.6711	4.90023
	21	57.3333		81	244		4.03779	4.47635
	23.7	24.025		80	103		4.10762	4.23429
	22.475	26.275		85	100		8.39161	5.86214
	31.775	40		68	113		6.368	4.05311
	41.15	67.7333		80	217		5.90462	4.64518
	21.1667	35.3		78	119		3.92693	2.46653
	20.9	20.8		74	98		6.13632	2.9148
	23	30.9		52	72		3.29888	4.973
		28.3667			77			2.64988
		30.95			59			4.98899
		51.2			101			6.16143
		27.2667			56			2.61681
		42.0667			91			3.11325
	18.45	20.5333		95	96		6.03074	6.33791
	21.325	19.2		68	91		5.6589	4.32988
	30.6	25.85		84.7	84		5.36527	5.05109
	25.2	28.1		100	86		5.80588	1.94299
	20.45	36.1		82	88		4.5707	6.06005
	30.3333	25.15		117	69		4.66183	3.68
	23.5333	23.4333		82	100		3.96604	2.16617
	21.9	18		84	97		3.04724	3.49675
	18.35	17		86	92		2.58801	2.72368
	24.3	16.05		71	103		3.56855	2.48189
	24.7333	35.15		74	146		3.19048	3.1752
	23.1	26.4667		68	94		2.72175	5.1873
	23.65	35.3333		51	122		4.18085	5.86379
	25.0437	23.75		74	71		4.45932	6.30474
	26.4667	27		43	67		6.87525	6.77699
	27.7667	30.6		61	76		4.06869	2.61131
	26.1222	27.15		67	63		4.48657	5.48
	23.65	37.2		81	70		4.79438	1.82071
	23.9667	31.8667		84	64		9.18577	2.7659
	22.9333	22.5		109	59		4.55519	2.76827
		19.6333			143			3.62574
		23.4667			116			4.23755
	15.5	38.025		61	87		3.08832	3.51348
	24.025	24.75		52	68		3.5064	2.91559
	35.125	34.54		79	70		5.37977	2.7483
	36.12	57.675		67	84		5.22443	1.94122
	21.6	29.25		53	60		3.45952	2.14688
	20.5667			61			3.31037
	26.5667			75			2.7973
	22.8	21.5333		84	130		5.88889	3.2679
	20.5	43.1667		63	120		2.8223	3.06579
	19.6	29.625		33	75			6.28337
	19.1	22.55		87.4	92		11.8439	3.7307
	24.3	22		87	60		3.48555	2.46796
	19.725	20.6		67	58		3.19933	2.70088
	28.05	25.6		92	53		3.49606	2.37511
	27.1	22.125		81	105		5.41506	5.51368
	20.15	26.3333		47	69			3.75605
	23.7	27.9333		72	93		5.74476	4.15514
	20.3			72			4.55333
	23.3			72			3.79756
	22.6			93			3.95863
	21.35			61			8.86452
	24.0704	29.8192		74.202	93.0588		4.82209	3.87306
