# Supplementary material for: Toll-like receptor 9 protects non-immune cells from stress by modulating mitochondrial ATP synthesis through the inhibition of SERCA2
Source: EMBO Rep. 2014 Mar 7;15(4):438–45. doi: 10.1002/embr.201337945 (PMC3989675; doi:10.1002/embr.201337945)
Supplement: Supplementary file 12 — Source Data for Figure 4B (XLSX 32 KB) [file 41586_2014_BFEMBR201337945_MOESM12_ESM.xlsx]

## Sheet: Fig 4B mitCa
min	control																									CpG1668
0	1.00424	1.00629	0.999931	1.00257	1.02835	0.989908	1.01632	1.0353	1.00522	0.985278	0.973647	0.993391	0.993674	1.02247	1.00628	1.01599	1.0168	1.01946	1.01062	0.993982	0.995309	1.03489	0.95848	1.01148	0.977188	0.983128	0.996901	0.977876	0.99571	0.988041	0.995872	0.992927	0.989993	0.977834	1.01165	0.995171	0.988254	1.00005	0.999271	0.966977	0.963921	0.986319	1.00707	0.995918	1.00689
1	0.998726	1.00986	1.00167	0.992449	1.00728	0.975615	1.00128	0.978277	0.9879	1.01435	1.03958	1.02093	0.967653	0.976518	0.980258	1.00707	0.987303	1.01598	0.974578	0.981364	1.00566	1.02604	0.968013	0.980488	0.989913	0.982241	0.986889	0.975812	0.996707	0.954764	1.01274	1.02446	0.959898	1.01648	0.991928	1.00256	1.03175	0.993479	1.00361	0.952367	0.94158	0.961394	0.974918	1.02241	0.999918
2	1.00748	0.988207	1.0023	0.989755	0.995204	0.9923	1.02406	1.02662	1.01372	1.01723	0.993281	1.02004	1.01639	1.02678	0.993197	0.985494	1.01148	1.01541	0.987429	1.00096	1.05966	0.98935	0.975259	0.973289	0.996502	1.01837	1.02655	1.0175	1.05611	0.993635	0.955538	1.00841	1.00289	0.973931	0.995937	0.975898	0.924666	0.974635	0.999406	0.927957	0.943542	0.973101	0.971335	0.995918	1.00686
3	1.01418	1.04426	1.00826	1.02037	1.00329	0.986139	1.02073	0.956798	0.985237	1.03161	0.966143	1.0049	1.00995	0.989437	1.00539	1.0279	1.01954	1.02901	0.972006	1.08097	1.03974	0.999954	0.979179	0.978487	1.00704	1.00687	0.995746	1.00775	1.01398	0.97589	0.947552	1.00885	1.02521	0.97018	0.993639	0.971727	0.967404	0.982416	0.983837	0.94958	0.96496	0.971611	0.962452	1.02241	0.997494
4	0.986346	1.01688	1.03551	1.01465	1.00194	1.00949	0.969896	0.955903	1.00789	0.995201	0.967725	0.981224	1.01019	1.01411	1.00025	1.00293	1.03161	0.990795	1.05702	1.01337	1.01783	1.02362	0.984893	1.01113	1.00627	1.00827	0.993974	0.992491	0.990535	0.95731	0.914512	0.998933	0.994295	0.97289	0.994315	0.988083	0.95535	1.01026	1.00148	0.962883	0.963908	0.981946	1.00203	1.03457	1.00056
5	0.970619	0.996703	1.02439	1.01599	0.984551	1.02776	0.948395	0.992079	1.01315	1.00539	0.979722	0.993937	1.00008	1.00272	1.00956	1.01328	1.01906	1.0412	1.02709	1.00107	1.02238	1.03867	1.00802	1.02011	1.02517	0.978707	0.988135	1.00496	1.03414	0.975288	0.877246	0.977159	1.03744	0.985568	0.991627	0.988847	0.914674	0.997987	0.967679	0.972662	0.961969	0.992996	0.979994	1.01171	1.00473
6	0.983879	0.984649	1.03515	1.02791	0.995509	1.03908	0.944257	0.986158	0.992769	0.975663	1.03428	0.993401	0.967653	0.976518	1.00767	1.01142	1.00621	1.03948	1.01154	1.07759	1.05545	1.02808	1.0227	1.00999	1.01449	0.979189	0.9658	1.01292	1.01777	0.942399	0.847122	1.0118	1.03086	0.994627	0.984662	0.963001	0.923195	0.99272	0.970087	0.986289	0.966866	1.00297	0.997372	0.998918	1.00301
7	0.987668	0.957996	1.02445	1.01778	0.998058	1.01436	0.963283	1.03331	1.01614	0.996143	1.02143	0.996572	1.01639	1.02678	1.02856	0.971073	1.01086	1.03064	1.04559	1.03103	1.04422	1.03006	1.04093	1.00279	0.998321	1.00745	0.968729	0.999426	1.00198	0.977181	0.854234	0.972337	1.02361	0.997441	0.989819	0.96787	0.93038	0.958115	0.945464	0.973503	0.992259	0.988105	0.986422	1.03097	0.999892
8	0.975186	0.97633	1.04828	1.02584	1.01139	1.00697	1.01038	1.02269	1.01555	0.984351	1.01697	0.995595	1.00995	0.989437	1.01199	0.958155	1.02028	1.04552	1.07676	1.02998	1.01646	1.01118	1.02831	1.00432	1.0117	0.984625	0.970129	1.01143	0.987066	0.979099	0.812224	0.975869	1.0212	1.00064	0.98429	0.97292	0.981572	0.970869	0.946314	0.996141	1.01107	1.00892	1.02113	1.04268	0.999397
9	0.987935	0.967638	1.0393	1.03392	1.03156	0.995081	0.994647	1.02568	1.02981	0.983226	1.01697	0.993391	1.01019	1.01411	1.01825	0.987025	1.00241	1.03571	1.0329	1.00046	1.0687	1.00137	1.03421	1.00112	0.987696	1.0137	0.958998	0.999846	0.992883	0.989721	0.811871	0.966857	1.01317	0.985884	0.984753	0.94019	0.928395	0.971795	0.931058	1.00386	0.996667	0.974857	0.992442	1.0041	0.996178
10	1.01443	0.992783	1.022	1.03931	1.01496	1.00754	0.964149	1.082	1.02415	0.994732	1.03438	1.02093	1.00008	1.00272	1.00749	0.981013	0.995881	1.01423	0.997692	0.982165	0.986532	0.999582	0.999165	1.00682	0.9857	0.99571	0.975536	0.994282	0.987349	0.952334	0.814325	0.97625	0.999851	1.0043	0.980526	0.950089	0.908882	0.984336	0.928644	0.977473	0.958103	0.97136	0.982074	0.999076	0.984983
11	0.988575	0.958411	1.03822	1.02099	0.992557	1.0018	1.09451	1.03207	1.02175	1.01084	0.990841	1.02004	1.00015	0.988765	1.01545	0.988471	0.996994	1.03503	1.05737	0.996735	1.02191	0.964841	1.02604	1.00637	0.959604	1.00127	0.987296	0.988308	0.981917	1.00596	0.806569	0.978394	1.0253	0.95731	0.957347	0.920563	0.872204	0.967171	0.927096	0.932415	0.942148	0.96109	0.963229	1.02428	0.967375
12	1.01873	1.01599	1.0385	1.00853	0.98485	0.998981	0.953084	0.984476	1.00273	0.998283	0.987909	1.0049	1.00526	1.00843	1.02713	1.00522	0.995737	0.995125	1.01489	0.995993	1.01173	0.985675	1.00937	1.01599	1.00198	0.975188	0.952634	0.998336	0.967043	1.02585	0.842251	0.952755	0.97697	0.978825	0.968962	0.916255	0.880456	0.945585	0.915238	0.939543	0.951482	0.944357	0.940714	0.969998	0.960661
13	1.00843	0.990632	1.02435	1.00697	0.990784	0.98582	0.957547	1.02764	1.01095	0.992081	1.0434	0.981224	0.990336	0.993242	1.02237	0.995698	0.999525	1.00198	1.03004	1.009	1.00881	0.991818	0.99424	1.02012	0.989776	0.962122	0.940186	1.00113	0.955803	1.0033	0.870942	0.935588	1.03352	0.981033	0.961982	0.917162	0.888854	0.95547	0.937057	0.94713	0.925638	0.946824	0.924925	1.00554	0.947638
14	1.00223	0.983612	1.0254	1.02321	0.991725	1.03436	0.999825	1.01309	1.00704	0.965854	1.02819	0.993937	0.987023	0.989699	1.02132	0.954794	0.993448	1.05089	1.01808	0.974216	1.00131	1.00962	1.02533	1.03917	1.00479	0.938165	0.945573	0.99663	0.95296	0.974729	0.794246	0.949653	0.982007	0.982771	0.950819	0.932213	0.851131	0.934751	0.926883	0.955145	0.938183	0.908935	0.912404	0.966722	0.932019
15	1.00848	0.985008	1.02952	1.00865	0.978943	1.02339	0.98946	1.00247	1.01484	0.966787	1.05725	0.993401	1.00046	0.998501	1.02521	0.988383	0.965541	1.02166	0.997502	0.937523	1.00025	1.01863	1.02504	1.04608	1.02021	0.965568	0.910606	0.977689	0.933602	0.970987	0.841431	0.943944	0.939138	0.930391	0.960339	0.921838	0.843532	0.91746	0.912903	0.966063	0.922258	0.917955	0.916427	0.960098	0.924827
16	1.01056	1.03202	1.02582	1.0174	0.968487	1.03254	0.966178	0.962847	0.99189	0.968226	1.00697	0.996572	1.01486	0.995349	1.02839	1.00659	0.97619	1.04061	1.00828	1.02623	1.02531	1.04587	1.01874	1.03532	1.01041	0.940228	0.920055	0.989383	0.953317	0.913925	0.866538	0.937368	0.955081	0.966016	0.959488	0.939447	0.80748	0.886455	0.918287	0.94462	0.904605	0.903282	0.933871	0.962157	0.921734
17	1.01769	0.996588	1.03624	1.00642	0.991048	1.01241	0.969065	1.01388	1.02179	0.985614	0.982749	0.995595	1.01957	0.967423	1.02216	1.00034	0.990654	1.05007	1.01284	1.00208	1.04585	1.01261	1.02795	1.05322	1.03051	0.925083	0.91377	0.982482	0.938542	0.884973	0.842573	0.93223	0.964832	0.951309	0.939364	0.932026	0.768577	0.884126	0.901874	0.937076	0.930316	0.907226	0.898751	0.947798	0.91851
18	1.00775	0.999398	1.03809	1.01649	0.997387	1.07084	0.997599	1.00384	1.00609	0.995275	1.02727	1.01235	0.993313	0.969653	1.02057	0.978026	0.991713	1.0351	1.04451	0.998337	1.06685	1.02723	1.04859	1.04708	1.03543	0.906588	0.929918	0.991555	0.963373	0.87653	0.830147	0.935566	0.948856	0.961503	0.922535	0.934983	0.778792	0.872769	0.908712	0.949502	0.926024	0.886913	0.911721	0.947976	0.921714
19	1.02417	1.02097	1.04164	1.01017	1.00283	1.02592	1.00351	0.994988	1.01306	0.991157	1.00855	0.998522	1.01674	0.981301	1.01989	0.999762	1.00055	1.00436	1.04241	0.984761	1.06754	1.02321	1.03381	1.04597	1.06187	0.925487	0.919287	0.968706	0.940075	0.857391	0.836256	0.933443	0.95285	0.907373	0.927368	0.939019	0.785116	0.879226	0.880926	0.951641	0.935501	0.897117	0.920977	0.946163	0.91558
20	0.990659	1.02599	1.06866	1.01556	0.957066	1.03076	0.961638	1.02751	0.985901	0.980249	0.986515	0.990564	1.00804	0.969775	1.02313	1.00216	0.992691	1.05351	0.990739	1.04509	1.00632	1.00857	1.0461	1.03887	1.03596	0.934544	0.917498	0.977829	0.933809	0.857718	0.798619	0.910839	0.916173	0.913871	0.921336	0.935174	0.760649	0.826444	0.877814	0.93789	0.933616	0.903619	0.903155	0.93503	0.908993
21	1.00419	1.02785	1.06618	1.01517	0.967349	1.03026	0.96073	1.01592	0.99411	1.01444	1.01517	0.983492	0.981149	0.96892	1.02006	0.985959	0.988006	1.05077	1.01854	1.04519	1.02598	1.01845	1.02314	1.05652	1.03876	0.925767	0.931176	0.974886	0.921236	0.820984	0.798528	0.930903	0.899388	0.894876	0.909981	0.939673	0.755896	0.830602	0.886711	0.96836	0.927925	0.904322	0.907988	0.926565	0.916502
22	1.01421	1.03017	1.07936	1.00987	0.985337	1.02282	0.987124	0.98152	0.988819	0.989531	1.00903	0.982252	0.983554	0.968688	1.03593	0.992081	0.972469	1.04028	1.03299	0.998448	1.00752	1.01311	1.01824	1.04782	1.02238	0.964463	0.934057	0.972084	0.927947	0.775466	0.808033	0.88787	0.874352	0.91546	0.917339	0.923588	0.750876	0.832057	0.872211	0.962873	0.910341	0.913419	0.915188	0.92061	0.924851
23	1.00806	1.0251	1.08633	1.02354	0.969805	1.04241	0.991311	1.02182	1.00428	0.994672	1.02411	1.00327	0.991375	0.964479	1.04829	0.996719	0.974822	1.00981	1.0428	0.928981	0.978393	1.00777	1.03181	1.0446	1.01775	0.928334	0.918883	0.946579	0.921285	0.812324	0.821127	0.865775	0.85996	0.893913	0.900989	0.920141	0.754795	0.824225	0.854207	0.942923	0.94032	0.908051	0.914641	0.935606	0.926068
24	1.01476	1.00537	1.09378	1.03433	0.990084	1.0196	1.02994	1.01679	1.01944	1.0205	1.01147	0.997221	1.00045	1.00146	1.03279	1.00239	1.00156	0.995253	0.986175	0.941666	1.00629	0.957286	1.00232	1.04217	1.02207	0.926396	0.933233	0.931622	0.930483	0.797366	0.826569	0.850365	0.890144	0.865911	0.914069	0.920842	0.731731	0.820556	0.854421	0.939771	0.914183	0.910901	0.925388	0.921327	0.926251
25	1.04165	0.971737	1.08093	1.02689	1.0046	0.99902	0.988846	0.939486	0.987948	1.02699	0.977224	0.998224	0.998645	0.974356	1.02324	1.00559	0.986221	0.984108	0.984064	0.984983	1.00571	0.959571	1.02299	1.04113	1.02079	0.917851	0.934444	0.926585	0.895224	0.716239	0.83209	0.853819	0.897351	0.862086	0.906017	0.916263	0.713079	0.8084	0.849391	0.93341	0.900652	0.900013	0.939586	0.90642	0.937603
26	1.01671	1.01019	1.10518	1.03192	1.00912	1.01457	1.01907	0.955549	1.01813	1.02845	1.01671	0.965882	1.0087	0.969481	1.02018	0.994528	1.00849	0.978472	0.994446	0.977545	0.988596	0.975412	1.00047	1.05435	1.01125	0.925217	0.943626	0.940553	0.90032	0.700986	0.857113	0.840666	0.916573	0.850052	0.915694	0.922763	0.748013	0.819918	0.862198	0.928623	0.888172	0.898821	0.91845	0.91257	0.928475
27	1.01193	0.987253	1.12141	1.02894	1.0023	1.0231	0.967319	0.936012	1.00239	1.0283	1.02679	0.982477	0.990117	0.969879	1.02067	1.01117	0.995135	0.973425	1.02205	0.922114	0.999599	0.982336	1.0093	1.04363	1.00987	0.937597	0.954637	0.918715	0.913548	0.708706	0.854264	0.821726	0.876488	0.86483	0.897102	0.904483	0.739263	0.853758	0.882943	0.927507	0.886812	0.891651	0.925955	0.906018	0.937145
28	1.00656	0.990364	1.12478	1.0286	0.980808	1.00165	0.955569	0.954442	1.00995	1.038	1.02075	0.975405	0.997938	0.969072	1.01809	1.01029	1.00502	0.990217	1.00485	0.937647	0.991455	1.0079	1.01125	1.04379	1.01134	0.928047	0.941322	0.962997	0.921499	0.764033	0.868889	0.804494	0.889217	0.852406	0.909901	0.93512	0.714533	0.837152	0.83869	0.895122	0.859764	0.898258	0.910494	0.883649	0.932117
29	1.00083	0.982916	1.12188	1.04668	0.993893	1.00533	0.960151	0.944052	0.997568	1.01344	0.970514	0.989912	0.992849	0.982773	1.01138	1.00634	0.998598	1.02391	0.999582	0.929608	1.01423	1.00653	1.02556	1.04503	0.994807	0.959267	0.943112	0.95863	0.922817	0.7997	0.860599	0.767959	0.859424	0.863537	0.914066	0.942071	0.699565	0.799188	0.835855	0.87678	0.91797	0.890045	0.923481	0.880289	0.940376
30	1.01177	0.979209	1.1328	1.02678	0.973356	0.993589	0.962678	0.971091	1.00646	1.00684	0.974248	0.987097	0.999675	0.98022	1.02679	0.992425	1.01552	1.02364	1.01483	0.977727	1.05619	1.01194	1.02706	1.06201	0.997872	0.959197	0.935403	0.953047	0.922098	0.770222	0.880052	0.778242	0.884754	0.851638	0.913257	0.916909	0.72486	0.80982	0.823653	0.853568	0.903133	0.891375	0.875197	0.890405	0.936044
31	1.03138	0.964654	1.13182	1.0354	0.964243	1.00087	0.964561	0.942317	1.02189	1.02705	1.03632	0.983412	1.00374	0.976378	1.02533	1.00854	0.999155	1.03326	1.03225	0.927308	1.02402	1.02185	1.01141	1.05281	1.00969	0.936417	0.965582	0.952553	0.944625	0.780128	0.852533	0.779477	0.867002	0.885481	0.887451	0.944413	0.749522	0.837134	0.848594	0.85749	0.883844	0.883908	0.892679	0.90059	0.935431
32	1.02846	0.961687	1.11084	1.03318	0.965137	0.998252	0.971121	0.939993	1.00386	1.02128	1.0367	0.987849	1.01258	0.975468	1.02205	1.00439	0.995112	1.045	1.04187	0.892295	0.978735	1.03708	1.03583	1.07613	1.00609	0.970003	0.944159	0.967615	0.94224	0.777206	0.933711	0.778868	0.897674	0.866014	0.920872	0.968301	0.750082	0.832896	0.83757	0.865211	0.883134	0.886017	0.900568	0.879289	0.929736
33	1.02774	0.962458	1.13756	1.04693	0.96282	1.0023	0.974297	0.956497	1.0197	1.04061	1.01277	1.00405	1.00439	0.982119	1.024	1.00451	1.0091	0.979712	1.04579	0.97162	1.04462	1.03003	1.03365	1.06709	0.996121	0.94084	0.941016	0.941095	0.917359	0.73753	0.927376		0.904399	0.867109	0.953229	0.984689	0.784445	0.864695	0.899768	0.878618	0.894634	0.888877	0.897888	0.880668	0.940095
34	1.00551	0.960551	1.13844	1.05149	0.960358	1.01879	0.982954	0.944471	0.986067	1.02508	0.983337	0.965069	1.00435	0.999088	1.02786	1.04034	0.992248	1.00367	1.06631	0.955121	1.0081	0.984233	1.04261	1.06013	1.02309	0.942511	0.941478	0.936421	0.912237	0.720592	0.946854		0.949787	0.903998	0.932188	0.971358	0.804942	0.843057	0.900326	0.855107	0.888007	0.881178	0.911285	0.885837	0.942869
35	1.01345	1.01268	1.13595	1.04396	0.9878	0.96636	0.969065	0.970627	1.01415	1.01531	0.973491	0.966033	1.01509	0.992955	1.02094	1.01912	1.0011	1.01527	1.11084	1.01735	1.05927	1.03323	1.03876	1.04719	1.01659	0.953679	0.950252	0.946069	0.923128	0.727316	0.998909		0.938322	0.888631	0.932974	0.984311	0.782863	0.8243	0.885017	0.897284	0.90325	0.882421	0.893153	0.882094	0.92963
36	1.01206	1.00053	1.13619	1.03874	0.969865	1.01611	0.982403	0.924902	1.01695	1.0179	0.981318	0.983447	0.982398	0.979731	1.03034	1.02826	1.02961	1.00015	1.05856	1.08054	1.03056	1.00798	1.04661	1.04412	1.02843	0.957063	0.96593	0.929145	0.902411	0.74005	1.02762		0.974911	0.896414	0.958901	0.985665	0.805853	0.84599	0.89933	0.866375	0.911906	0.890507	0.884892	0.886588	0.931136
37	1.02687	1.00236	1.13897	1.02741	0.966314	0.974945	1.07555	0.9851	1.03628	1.01704	1.03402	0.967964	1.01743	0.984514	1.03499	1.0383	1.0218	1.03369	1.10173	1.05669	1.00234	1.00751	1.0351	1.03746	1.01374	0.964432	0.951734	0.935541	0.918692	0.751645	1.00507		0.939296	0.891318	0.949927	0.986594	0.865897	0.868128	0.904605	0.852884	0.878783	0.869492	0.921704	0.879566	0.928398
38	1.01986	1.00643	1.11958	1.04539	0.95337	0.993245	1.0155	0.945792	1.01799	1.01239	1.00201	0.980581	0.983023	0.991092	1.03848	1.04115	1.00371	0.996286	1.08134	1.06153	1.07804	1.04139	1.04619	1.0434	1.02245	0.946136	0.951896	0.969503	0.91699	0.769343	1.00637		0.924207	0.907729	0.936223	0.976364	0.864516	0.859394	0.890282	0.833173	0.86655	0.866591	0.903441	0.884127	0.93914
39	1.04181	1.00627	1.14503	1.03748	0.961517	0.992815	1.02887	1.01117	1.02788	1.0163	1.00392	1.01229	0.975494	0.965872	1.03688	1.06844	1.00887	1.01262	1.06995	1.10846	1.04452	1.01633	1.03473	1.04183	0.995586	0.932933	0.942814	0.959013	0.925413	0.762543	1.0472		0.901281	0.892439	0.921412	0.973754	0.881759	0.852798	0.916682	0.838419	0.883905	0.877563	0.915154	0.887768	0.93354
40	1.03712	0.999415	1.15551	1.02802	0.968593	1.00087	0.980877	1.03286	1.03494	1.03692	1.03978	0.978563	0.99202	0.972511	1.02994	1.01769	1.00243	1.02557	1.07368	1.11174	1.06067	1.00322	1.01815	1.02977	0.997174	0.935699	0.968131	0.973652	0.923091	0.708337	1.04825		0.948691	0.88763	0.918128	0.969618	0.897414	0.874454	0.916291	0.846089	0.864272	0.880233	0.915676	0.888722	0.963436
41	1.03229	1.00621	1.13518	1.03154	0.992164	1.01044	1.01501	0.97521	1.05469	1.06528	1.04949	0.999412	1.00765	1.00089	1.04022	1.076	1.0075	1.02813	1.08868	1.14239	1.01513	1.00475	1.01279	1.00962	1.03265	0.949383	0.934296	0.969711	0.895344	0.710119	1.03242		0.915382	0.883233	0.911576	0.971418	0.900981	0.847652	0.903323
