# Supplementary material for: Toll-like receptor 9 protects non-immune cells from stress by modulating mitochondrial ATP synthesis through the inhibition of SERCA2
Source: EMBO Rep. 2014 Mar 7;15(4):438–45. doi: 10.1002/embr.201337945 (PMC3989675; doi:10.1002/embr.201337945)
Supplement: Supplementary file 13 — Source Data for Figure 4D (XLSX 12 KB) [file 41586_2014_BFEMBR201337945_MOESM13_ESM.xlsx]

## Sheet: Fig3B ATP assay raw data
con 0.17	CpG 0.17	con 7.3	CpG 7.3
42.8725	21.4362	434.084	337.621
0	21.4362	353.698	305.466
21.4362	32.1543	361.736	365.39
32.1543	0	401.929	365.39
		387.862	340.299

## Sheet: Fig 4D mitATP
	Control														Oligomycin														CpG
Baseline	1	1	1	1	0.999999	1	1	1	1	1	1	1	1		1	1	1	1	0.999999	1	1	1	1	1	0.999999				0.999999	0.999997	1	1	1	1	1	1	1	1	1
5min	1.02679	0.997514	0.907162	0.969212	1.09239	1.00356	1.0323	0.978106	0.997542	1.00288	1.01005	0.996483	1.00212		0.837712	0.853831	0.87126	0.871758	0.769742	0.590552	0.722241	0.94808	0.858139	0.838899	0.874505				0.999999	0.999997	0.969151	1.05541	1.01895	1.01825	1.0184	0.962312	0.964002	0.983672	0.984951
10min	0.972851	0.99375	0.975178	1.08091	1.08774	0.981043	0.998279	1.0403	1.00236	1.01137	1.00538	0.988471	1.0035		0.648483	0.639722	0.35324	0.434906	0.717793	0.23475	0.575997	0.976074	0.805364	0.515414	0.727611				0.908361	0.89966	0.821152	0.935553	0.928775	0.947554	0.940801	0.923196	0.956333	0.979131	0.982312
15min	1.00811	1.00054	1.00592	1.08838	1.05216	0.907899	1.12272	1.16823	0.995541	1.01743	0.991758	0.981096	0.993347		0.60353	0.53083	0.20441	0.310973	0.729435	0.0983757	0.540472	0.869955	0.678886	0.445788	0.558881				0.785427	0.798915	0.484455	0.819968	0.953465	0.905648	0.891715	0.901864	0.940382	0.971506	0.97688
20min	0.965254	0.96603	1.00544	1.00657	1.07624	0.859609	1.05579	0.977188	0.993415	1.02637	1.00832	0.990063	0.990412		0.510933	0.497593	0.149432	0.262596	0.554918	0.00916171	0.316063	0.595858	0.311718	0.297078	0.298128				0.668624	0.695498	0.268395	0.582447	0.672972	0.593904	0.663335	0.881754	0.901393	0.967109	0.973027
